# Supplementary material for: YY1 Silencing Induces 5-Fluorouracil-Resistance and BCL2L15 Downregulation in Colorectal Cancer Cells: Diagnostic and Prognostic Relevance
Source: Int J Mol Sci. 2021 Aug 6;22(16):8481. doi: 10.3390/ijms22168481 (PMC8395225; doi:10.3390/ijms22168481)
Supplement: Supplementary file 1 [file ijms-22-08481-s001.zip]

Archive with 1 entries (1 files):
- ijms-1307663-supplementary.pdf
